# Supplementary material for: Influence of Host and Environmental Factors on the Distribution of the Japanese Encephalitis Vector Culex tritaeniorhynchus in China
Source: Int J Environ Res Public Health. 2018 Aug 27;15(9):1848. doi: 10.3390/ijerph15091848 (PMC6165309; doi:10.3390/ijerph15091848)
Supplement: Supplementary file 1 [file ijerph-15-01848-s001.xlsx]

## Sheet: Sheet1
Species	Longitude	Latitude	Location	Date	Source	Link
Culex tritaeniorhynchus	108.636	24.4852	Yishan County, Guangxi	1986	Evaluation of permethrin-impregnated mosquito-nets against mosquitoes in China	https://onlinelibrary.wiley.com/doi/abs/10.1111/j.1365-2915.1988.tb00191.x
Culex tritaeniorhynchus	119.413	32.3936	Yangzhou, Jiangsu	1987	Progress in studies on the overwintering of the mosquito Culex tritaeniorhynchus	https://www.ncbi.nlm.nih.gov/pubmed/?term=Progress+in+studies+on+the+overwintering+of+the+mosquito+Culex+tritaeniorhynchus
Culex tritaeniorhynchus	120.312	31.4911	Wuxi, Jiangsu province	1987	Progress in studies on the overwintering of the mosquito Culex tritaeniorhynchus	https://www.ncbi.nlm.nih.gov/pubmed/?term=Progress+in+studies+on+the+overwintering+of+the+mosquito+Culex+tritaeniorhynchus
Culex tritaeniorhynchus	121.447	30.9951	Fengxian, Shanghai	1987	Progress in studies on the overwintering of the mosquito Culex tritaeniorhynchus	https://www.ncbi.nlm.nih.gov/pubmed/?term=Progress+in+studies+on+the+overwintering+of+the+mosquito+Culex+tritaeniorhynchus
Culex tritaeniorhynchus	102.159	23.4018	Daluo, Yunnan	2005-2006	Distribution of Mosquitoes and Mosquito-Borne Arboviruses in Yunnan Province near the China–Myanmar–Laos Border	https://www.ncbi.nlm.nih.gov/pubmed/?term=Distribution+of+Mosquitoes+and+Mosquito-Borne+Arboviruses+in+Yunnan+Province+near+the+China%E2%80%93Myanmar%E2%80%93Laos+Border
Culex tritaeniorhynchus	100.386	21.8404	Menghun, Yunnan	2005-2006	Distribution of Mosquitoes and Mosquito-Borne Arboviruses in Yunnan Province near the China–Myanmar–Laos Border	https://www.ncbi.nlm.nih.gov/pubmed/?term=Distribution+of+Mosquitoes+and+Mosquito-Borne+Arboviruses+in+Yunnan+Province+near+the+China%E2%80%93Myanmar%E2%80%93Laos+Border
Culex tritaeniorhynchus	100.267	21.9857	Mengzhe, Yunnan	2005-2006	Distribution of Mosquitoes and Mosquito-Borne Arboviruses in Yunnan Province near the China–Myanmar–Laos Border	https://www.ncbi.nlm.nih.gov/pubmed/?term=Distribution+of+Mosquitoes+and+Mosquito-Borne+Arboviruses+in+Yunnan+Province+near+the+China%E2%80%93Myanmar%E2%80%93Laos+Border
Culex tritaeniorhynchus	115.09	35.2893	Dongming County, Shandong	2006	Isolation and identification of a distinct strain of Culex Flavivirus from mosquitoes collected in Mainland China	https://virologyj.biomedcentral.com/articles/10.1186/1743-422X-9-73
Culex tritaeniorhynchus	98.5213	25.0659	Youdeng Village, Tengchong, Yunnan	2007	Distribution of Mosquitoes and Mosquito-Borne Viruses along the China-Myanmar Border in Yunnan Province	https://www.ncbi.nlm.nih.gov/pubmed/22627302
Culex tritaeniorhynchus	98.4561	25.0243	Dazhuang Village, Tengchong, Yunnan	2007	Distribution of Mosquitoes and Mosquito-Borne Viruses along the China-Myanmar Border in Yunnan Province	https://www.ncbi.nlm.nih.gov/pubmed/22627302
Culex tritaeniorhynchus	98.5309	24.9582	Yongle Village, Tengchong, Yunnan	2007	Distribution of Mosquitoes and Mosquito-Borne Viruses along the China-Myanmar Border in Yunnan Province	https://www.ncbi.nlm.nih.gov/pubmed/22627302
Culex tritaeniorhynchus	98.4881	25.0891	Shilangba Village, Tengchong, Yunnan	2007	Distribution of Mosquitoes and Mosquito-Borne Viruses along the China-Myanmar Border in Yunnan Province	https://www.ncbi.nlm.nih.gov/pubmed/22627302
Culex tritaeniorhynchus	98.6597	25.2126	Hongmu Village, Tengchong, Yunnan	2007	Distribution of Mosquitoes and Mosquito-Borne Viruses along the China-Myanmar Border in Yunnan Province	https://www.ncbi.nlm.nih.gov/pubmed/22627302
Culex tritaeniorhynchus	98.3074	24.8525	Hexi Town, Lianghe County, Yunnan	2007	Distribution of Mosquitoes and Mosquito-Borne Viruses along the China-Myanmar Border in Yunnan Province	https://www.ncbi.nlm.nih.gov/pubmed/22627302
Culex tritaeniorhynchus	98.2963	24.8068	Zhedao Town, Lianghe County, Yunnan	2007	Distribution of Mosquitoes and Mosquito-Borne Viruses along the China-Myanmar Border in Yunnan Province	https://www.ncbi.nlm.nih.gov/pubmed/22627302
Culex tritaeniorhynchus	97.7921	24.1829	Longchuan County, Yunnan	2007	Distribution of Mosquitoes and Mosquito-Borne Viruses along the China-Myanmar Border in Yunnan Province	https://www.ncbi.nlm.nih.gov/pubmed/22627302
Culex tritaeniorhynchus	97.8519	24.0128	Ruili, Yunnan	2007	Distribution of Mosquitoes and Mosquito-Borne Viruses along the China-Myanmar Border in Yunnan Province	https://www.ncbi.nlm.nih.gov/pubmed/22627302
Culex tritaeniorhynchus	98.6659	27.7409	Gongshan County, Yunnan	2007-2010	Detection of Quang Binh virus from mosquitoes in China	https://www.sciencedirect.com/science/article/pii/S0168170213004346
Culex tritaeniorhynchus	99.2871	27.1771	Weixi County, Yunnan	2007-2010	Detection of Quang Binh virus from mosquitoes in China	https://www.sciencedirect.com/science/article/pii/S0168170213004346
Culex tritaeniorhynchus	98.8691	26.9018	Fugong County, Yunnan	2007-2010	Detection of Quang Binh virus from mosquitoes in China	https://www.sciencedirect.com/science/article/pii/S0168170213004346
Culex tritaeniorhynchus	100.176	26.5602	Heqing County, Yunnan	2007-2010	Detection of Quang Binh virus from mosquitoes in China	https://www.sciencedirect.com/science/article/pii/S0168170213004346
Culex tritaeniorhynchus	98.8579	25.8228	Lushui County, Yunnan	2007-2010	Detection of Quang Binh virus from mosquitoes in China	https://www.sciencedirect.com/science/article/pii/S0168170213004346
Culex tritaeniorhynchus	99.1617	25.1122	Baoshan County, Yunnan	2007-2010	Detection of Quang Binh virus from mosquitoes in China	https://www.sciencedirect.com/science/article/pii/S0168170213004346
Culex tritaeniorhynchus	99.9284	24.5804	Fengqing County, Yunnan	2007-2010	Detection of Quang Binh virus from mosquitoes in China	https://www.sciencedirect.com/science/article/pii/S0168170213004346
Culex tritaeniorhynchus	100.509	25.0435	Nanjian County, Yunnan	2007-2010	Detection of Quang Binh virus from mosquitoes in China	https://www.sciencedirect.com/science/article/pii/S0168170213004346
Culex tritaeniorhynchus	100.834	24.4467	Jingdong County, Yunnan	2007-2010	Detection of Quang Binh virus from mosquitoes in China	https://www.sciencedirect.com/science/article/pii/S0168170213004346
Culex tritaeniorhynchus	101.109	24.0044	Zhenyuan County, Yunnan	2007-2010	Detection of Quang Binh virus from mosquitoes in China	https://www.sciencedirect.com/science/article/pii/S0168170213004346
Culex tritaeniorhynchus	100.703	23.4972	Jinggu County, Yunnan	2007-2010	Detection of Quang Binh virus from mosquitoes in China	https://www.sciencedirect.com/science/article/pii/S0168170213004346
Culex tritaeniorhynchus	100.453	21.9573	Menghai County, Yunnan	2005-2006	Distribution of Mosquitoes and Mosquito-Borne Arboviruses in Yunnan Province near the China–Myanmar–Laos Border	https://www.ncbi.nlm.nih.gov/pubmed/?term=Distribution+of+Mosquitoes+and+Mosquito-Borne+Arboviruses+in+Yunnan+Province+near+the+China%E2%80%93Myanmar%E2%80%93Laos+Border
Culex tritaeniorhynchus	101.059	22.5041	Puwen County, Yunnan	2007-2010	Detection of Quang Binh virus from mosquitoes in China	https://www.sciencedirect.com/science/article/pii/S0168170213004346
Culex tritaeniorhynchus	104.703	23.1257	Masupo County, Yunnan	2007-2010	Detection of Quang Binh virus from mosquitoes in China	https://www.sciencedirect.com/science/article/pii/S0168170213004346
Culex tritaeniorhynchus	101.99	24.0711	Xinping County, Yunnan	2007-2010	Detection of Quang Binh virus from mosquitoes in China	https://www.sciencedirect.com/science/article/pii/S0168170213004346
Culex tritaeniorhynchus	101.565	21.4592	Mengla County, Yunnan	2007-2010	Detection of Quang Binh virus from mosquitoes in China	https://www.sciencedirect.com/science/article/pii/S0168170213004346
Culex tritaeniorhynchus	118.835	35.1748	Ju'nan County, Shandong	2013	Molecular Epidemiology of Japanese Encephalitis Virus in Mosquitoes during an Outbreak in China, 2013	https://www.nature.com/articles/srep04908
Culex tritaeniorhynchus	118.575	37.5723	Kenli County, Shandong	2013	Molecular Epidemiology of Japanese Encephalitis Virus in Mosquitoes during an Outbreak in China, 2013	https://www.nature.com/articles/srep04908
Culex tritaeniorhynchus	122.487	37.1651	Rongcheng, Shandong	2013	Molecular Epidemiology of Japanese Encephalitis Virus in Mosquitoes during an Outbreak in China, 2013	https://www.nature.com/articles/srep04908
Culex tritaeniorhynchus	118.638	32.0609	Jiangpu, Nanjing, Jiangsu	1990	Autumn southward 'return' migration of the mosquito Culex tritaeniorhynchus in China	https://onlinelibrary.wiley.com/doi/abs/10.1111/j.1365-2915.1993.tb00699.x
Culex tritaeniorhynchus	116.603	28.2476	Dongxiang, Jiangxi	1990	Autumn southward 'return' migration of the mosquito Culex tritaeniorhynchus in China	https://onlinelibrary.wiley.com/doi/abs/10.1111/j.1365-2915.1993.tb00699.x
Culex tritaeniorhynchus	100.268	25.6064	Dali, Yunnan	2001	Vector Competence of Five Common Mosquito Species in the People’s Republic of China for Western Equine Encephalitis Virus	https://www.liebertpub.com/doi/abs/10.1089/vbz.2011.0660
Culex tritaeniorhynchus	117.129	34.8065	Weishan County, Shandong	2004-2012	Distribution and phylogenetic analysis of Culex flavivirus in mosquitoes in China	https://link.springer.com/article/10.1007/s00705-015-2492-1
Culex tritaeniorhynchus	118.178	26.6417	Nanping, Fujian	2004-2012	Distribution and phylogenetic analysis of Culex flavivirus in mosquitoes in China	https://link.springer.com/article/10.1007/s00705-015-2492-1
Culex tritaeniorhynchus	117.202	26.3558	Sanming, Fujian	2004-2012	Distribution and phylogenetic analysis of Culex flavivirus in mosquitoes in China	https://link.springer.com/article/10.1007/s00705-015-2492-1
Culex tritaeniorhynchus	107.389	29.7031	Fuling, Chongqing	2004-2012	Distribution and phylogenetic analysis of Culex flavivirus in mosquitoes in China	https://link.springer.com/article/10.1007/s00705-015-2492-1
Culex tritaeniorhynchus	106.631	29.7181	Yubei, Chongqing	2004-2012	Distribution and phylogenetic analysis of Culex flavivirus in mosquitoes in China	https://link.springer.com/article/10.1007/s00705-015-2492-1
Culex tritaeniorhynchus	108.409	30.8076	Wanzhou, Chongqing	2004-2012	Distribution and phylogenetic analysis of Culex flavivirus in mosquitoes in China	https://link.springer.com/article/10.1007/s00705-015-2492-1
Culex tritaeniorhynchus	106.769	31.8514	Bazhou, Sichuan	2004-2012	Distribution and phylogenetic analysis of Culex flavivirus in mosquitoes in China	https://link.springer.com/article/10.1007/s00705-015-2492-1
Culex tritaeniorhynchus	110.978	30.8258	Zigui, Hubei	2004-2012	Distribution and phylogenetic analysis of Culex flavivirus in mosquitoes in China	https://link.springer.com/article/10.1007/s00705-015-2492-1
Culex tritaeniorhynchus	107.023	33.0674	Hanzhong, Shaanxi	2004-2012	Distribution and phylogenetic analysis of Culex flavivirus in mosquitoes in China	https://link.springer.com/article/10.1007/s00705-015-2492-1
Culex tritaeniorhynchus	109.503	34.4993	Weinan, Shaanxi	2004-2012	Distribution and phylogenetic analysis of Culex flavivirus in mosquitoes in China	https://link.springer.com/article/10.1007/s00705-015-2492-1
Culex tritaeniorhynchus	115.481	35.2337	Heze, Shandong	2007-2009	Mosquito Species (Diptera: Culicidae) Reported from Shandong Province, China	http://www.bioone.org/doi/abs/10.18474/0749-8004-46.3.247
Culex tritaeniorhynchus	116.587	35.4149	Ji'ning, Shandong	2007-2009	Mosquito Species (Diptera: Culicidae) Reported from Shandong Province, China	http://www.bioone.org/doi/abs/10.18474/0749-8004-46.3.247
Culex tritaeniorhynchus	121.55	29.8739	Ningbo, Zhejiang	2008-2012	Mosquito Surveillance Revealed Lagged Effects of Mosquito Abundance on Mosquito-Borne Disease Transmission: A Retrospective Study in Zhejiang, China	http://journals.plos.org/plosone/article?id=10.1371/journal.pone.0112975
Culex tritaeniorhynchus	119.923	28.4676	Lishui, Zhejiang	2008-2012	Mosquito Surveillance Revealed Lagged Effects of Mosquito Abundance on Mosquito-Borne Disease Transmission: A Retrospective Study in Zhejiang, China	http://journals.plos.org/plosone/article?id=10.1371/journal.pone.0112975
Culex tritaeniorhynchus	120.946	30.5264	Haiyan, Zhejiang	2008-2012	Mosquito Surveillance Revealed Lagged Effects of Mosquito Abundance on Mosquito-Borne Disease Transmission: A Retrospective Study in Zhejiang, China	http://journals.plos.org/plosone/article?id=10.1371/journal.pone.0112975
Culex tritaeniorhynchus	120.155	30.2742	Hangzhou, Zhejiang	2008-2012	Mosquito Surveillance Revealed Lagged Effects of Mosquito Abundance on Mosquito-Borne Disease Transmission: A Retrospective Study in Zhejiang, China	http://journals.plos.org/plosone/article?id=10.1371/journal.pone.0112975
Culex tritaeniorhynchus	121.131	28.8454	Linhai, Zhejiang	2008-2012	Mosquito Surveillance Revealed Lagged Effects of Mosquito Abundance on Mosquito-Borne Disease Transmission: A Retrospective Study in Zhejiang, China	http://journals.plos.org/plosone/article?id=10.1371/journal.pone.0112975
Culex tritaeniorhynchus	120.075	29.3067	Yiwu, Zhejiang	2008-2012	Mosquito Surveillance Revealed Lagged Effects of Mosquito Abundance on Mosquito-Borne Disease Transmission: A Retrospective Study in Zhejiang, China	http://journals.plos.org/plosone/article?id=10.1371/journal.pone.0112975
Culex tritaeniorhynchus	119.281	29.4748	Jiande, Zhejiang	2008-2012	Mosquito Surveillance Revealed Lagged Effects of Mosquito Abundance on Mosquito-Borne Disease Transmission: A Retrospective Study in Zhejiang, China	http://journals.plos.org/plosone/article?id=10.1371/journal.pone.0112975
Culex tritaeniorhynchus	118.859	28.9701	Quzhou, Zhejiang	2008-2012	Mosquito Surveillance Revealed Lagged Effects of Mosquito Abundance on Mosquito-Borne Disease Transmission: A Retrospective Study in Zhejiang, China	http://journals.plos.org/plosone/article?id=10.1371/journal.pone.0112975
Culex tritaeniorhynchus	111.286	30.6919	Yichang, Hubei	2014	Comparative Metagenomic Profiling of Viromes Associated with Four Common Mosquito Species in China	https://link.springer.com/article/10.1007%2Fs12250-018-0015-4
Culex tritaeniorhynchus	110.221	19.9331	Haikou, Hainan	1993	The Toxic Effect of Cypermethrin-impregnated Bed Nets against Anopheles sinensis and Culex tritaeniorhynchus in the Experimental Hut	http://en.cnki.com.cn/Article_en/CJFDTOTAL-ZMSK199306002.htm
Culex tritaeniorhynchus	104.874	27.4416	Zhenxiong, Yunnan	2009-2010	Identifying the main mosquito species in China based on DNA barcoding	http://journals.plos.org/plosone/article?id=10.1371/journal.pone.0047051
Culex tritaeniorhynchus	109.056	19.2981	Changjiang, Hainan	2009-2010	Identifying the main mosquito species in China based on DNA barcoding	http://journals.plos.org/plosone/article?id=10.1371/journal.pone.0047051
Culex tritaeniorhynchus	109.793	19.2662	Limushan, Hainan	2009-2010	Identifying the main mosquito species in China based on DNA barcoding	http://journals.plos.org/plosone/article?id=10.1371/journal.pone.0047051
Culex tritaeniorhynchus	109.49	18.2875	Mangrove nature reserve, Hainan	2009-2010	Identifying the main mosquito species in China based on DNA barcoding	http://journals.plos.org/plosone/article?id=10.1371/journal.pone.0047051
Culex tritaeniorhynchus	116.544	33.9348	Yongcheng, Henan	2010	The abundance and host-seeking behavior of culicine species (Diptera: Culicidae) and Anopheles sinensis in Yongcheng city, people’s Republic of China	https://parasitesandvectors.biomedcentral.com/articles/10.1186/1756-3305-4-221
Culex tritaeniorhynchus	114.305	30.5927	Wuhan, Hubei	2014	Isolation and characterization of a novel mesonivirus from Culex mosquitoes in China	https://www.sciencedirect.com/science/article/pii/S0168170217304665
Culex tritaeniorhynchus	112.9	30.4021	Qianjiang, Hubei	2014	Isolation and characterization of a novel mesonivirus from Culex mosquitoes in China	https://www.sciencedirect.com/science/article/pii/S0168170217304665
Culex tritaeniorhynchus	115.008	31.1727	Macheng, Hubei	2014	Isolation and characterization of a novel mesonivirus from Culex mosquitoes in China	https://www.sciencedirect.com/science/article/pii/S0168170217304665
Culex tritaeniorhynchus	114.872	30.4536	Huanggang, Hubei	2014	Isolation and characterization of a novel mesonivirus from Culex mosquitoes in China	https://www.sciencedirect.com/science/article/pii/S0168170217304665
Culex tritaeniorhynchus	114.322	29.8414	Xianning, Hubei	2014	Isolation and characterization of a novel mesonivirus from Culex mosquitoes in China	https://www.sciencedirect.com/science/article/pii/S0168170217304665
Culex tritaeniorhynchus	114.895	30.3919	Ezhou, Hubei	2014	Isolation and characterization of a novel mesonivirus from Culex mosquitoes in China	https://www.sciencedirect.com/science/article/pii/S0168170217304665
Culex tritaeniorhynchus	110.838	35.4152	Wanrong County, Hubei	2015	Pigsties near dwellings as a potential risk factor for the prevalence of Japanese encephalitis virus in adult in Shanxi, China	https://idpjournal.biomedcentral.com/articles/10.1186/s40249-017-0312-4
Culex tritaeniorhynchus	110.775	35.1442	Linyi County, Shanxi	2012	Isolation and identification of mosquito-borne arboviruses in Yuncheng city, Shanxi province, 2012	http://europepmc.org/abstract/med/25975552
Culex tritaeniorhynchus	110.448	34.8671	Yongji, Shanxi	2012	Isolation and identification of mosquito-borne arboviruses in Yuncheng city, Shanxi province, 2012	http://europepmc.org/abstract/med/25975552
Culex tritaeniorhynchus	119.116	34.3349	Xuzhuang Town, Jiangsu	2008-2009	Japanese Encephalitis Virus Infection Rate and Detection of Genotype I From Culex tritaeniorhynchus Collected From Jiangsu, China	https://www.liebertpub.com/doi/abs/10.1089/vbz.2016.2086
Culex tritaeniorhynchus	119.163	34.2535	Xiaogang Town, Jiangsu	2008-2009	Japanese Encephalitis Virus Infection Rate and Detection of Genotype I From Culex tritaeniorhynchus Collected From Jiangsu, China	https://www.liebertpub.com/doi/abs/10.1089/vbz.2016.2086
Culex tritaeniorhynchus	121.266	30.1696	Cixi, Zhejiang	2014-2015	Extensive genetic diversity of Rickettsiales bacteria in multiple mosquito species	https://www.nature.com/articles/srep38770
Culex tritaeniorhynchus	120.699	27.9949	Wenzhou, Zhejiang	2007-2008	Light-trap surveillance of the community structure and seasonal fluctuation of mosquitoes in Wenzhou	https://www.cabdirect.org/cabdirect/abstract/20103151696
Culex tritaeniorhynchus	109.49	36.5854	Yan'an, Shaanxi	2004-2012	Distribution and phylogenetic analysis of Culex flavivirus in mosquitoes in China	https://link.springer.com/article/10.1007/s00705-015-2492-1
Culex tritaeniorhynchus	120.478	37.6461	Longkou, Shandong	2004-2012	Distribution and phylogenetic analysis of Culex flavivirus in mosquitoes in China	https://link.springer.com/article/10.1007/s00705-015-2492-1
Culex tritaeniorhynchus	119.527	35.4167	Rizhao, Shandong	2007-2009	Mosquito Species (Diptera: Culicidae) Reported from Shandong Province, China	http://www.bioone.org/doi/abs/10.18474/0749-8004-46.3.247
Culex tritaeniorhynchus	105.288	29.3394	Longchang, Sichuan	2006-2008	Molecular Characterization and Seroprevalence in Pigs of SC0806, a Cat Que Virus Isolated from Mosquitoes in Sichuan Province, China	https://www.liebertpub.com/doi/abs/10.1089/vbz.2014.1767
Culex tritaeniorhynchus	98.5881	24.4337	Mangshi, Yunnan	2010	Mosquitoes of Western Yunnan Province, China: Seasonal Abundance, Diversity, and Arbovirus Associations	http://journals.plos.org/plosone/article?id=10.1371/journal.pone.0077017
Culex tritaeniorhynchus	112.48	30.2411	Zhouji, Hubei	2013	A Metagenomic Survey of Viral Abundance and Diversity in Mosquitoes from Hubei Province	http://journals.plos.org/plosone/article?id=10.1371/journal.pone.0129845
Culex tritaeniorhynchus	114.106	31.1981	Xiaogan, Hubei	2013	A Metagenomic Survey of Viral Abundance and Diversity in Mosquitoes from Hubei Province	http://journals.plos.org/plosone/article?id=10.1371/journal.pone.0129845
Culex tritaeniorhynchus	109.15	19.0033	Wangxia, Hainan	2010	Host Feeding Patterns of Mosquitoes in a Rural Malaria-Endemic Region in Hainan Island, China	http://www.bioone.org/doi/abs/10.2987/14-6439R.1
Culex tritaeniorhynchus	121.343	24.9615	Yingge, Taipei, Taiwan	2005–2012	Molecular Epidemiology of Japanese Encephalitis Virus in Mosquitoes in Taiwan during 2005–2012	http://journals.plos.org/plosntds/article?id=10.1371/journal.pntd.0003122
Culex tritaeniorhynchus	121.805	24.7021	Yilan, Taiwan	2005–2012	Molecular Epidemiology of Japanese Encephalitis Virus in Mosquitoes in Taiwan during 2005–2012	http://journals.plos.org/plosntds/article?id=10.1371/journal.pntd.0003122
Culex tritaeniorhynchus	120.674	24.1477	Taichung, Taiwan	2005–2012	Molecular Epidemiology of Japanese Encephalitis Virus in Mosquitoes in Taiwan during 2005–2012	http://journals.plos.org/plosntds/article?id=10.1371/journal.pntd.0003122
Culex tritaeniorhynchus	120.24	23.5628	Yunlin, Taiwan	2005–2012	Molecular Epidemiology of Japanese Encephalitis Virus in Mosquitoes in Taiwan during 2005–2012	http://journals.plos.org/plosntds/article?id=10.1371/journal.pntd.0003122
Culex tritaeniorhynchus	120.269	23.2293	Xiaying, Tainan, Taiwan	2005–2012	Molecular Epidemiology of Japanese Encephalitis Virus in Mosquitoes in Taiwan during 2005–2012	http://journals.plos.org/plosntds/article?id=10.1371/journal.pntd.0003122
Culex tritaeniorhynchus	120.301	22.6272	Kaohsiung, Taiwan	2005–2012	Molecular Epidemiology of Japanese Encephalitis Virus in Mosquitoes in Taiwan during 2005–2012	http://journals.plos.org/plosntds/article?id=10.1371/journal.pntd.0003122
Culex tritaeniorhynchus	120.549	22.5519	Pingtung, Taiwan	2005–2012	Molecular Epidemiology of Japanese Encephalitis Virus in Mosquitoes in Taiwan during 2005–2012	http://journals.plos.org/plosntds/article?id=10.1371/journal.pntd.0003122
Culex tritaeniorhynchus	121.602	23.9871	Hualien, Taiwan	2005–2012	Molecular Epidemiology of Japanese Encephalitis Virus in Mosquitoes in Taiwan during 2005–2012	http://journals.plos.org/plosntds/article?id=10.1371/journal.pntd.0003122
Culex tritaeniorhynchus	100.772	22.0001	Jinghong, Yunnan	2009–2010	Japanese Encephalitis Virus in Mosquitoes and Swine in Yunnan Province, China 2009–2010	https://www.liebertpub.com/doi/abs/10.1089/vbz.2012.1016
Culex tritaeniorhynchus	119.296	26.0744	Fuzhou, Fujian	2010	Genotype I Japanese encephalitis virus is the main genotype in mosquito in Fujian province	http://europepmc.org/abstract/med/23002538
Culex tritaeniorhynchus	118.12	27.3318	Jianyang, Fujian	2010	Genotype I Japanese encephalitis virus is the main genotype in mosquito in Fujian province	http://europepmc.org/abstract/med/23002538
Culex tritaeniorhynchus	94.3614	29.6491	Nyingchi, Tibet	2009	Genotype V Japanese Encephalitis Virus Is Emerging	http://journals.plos.org/plosntds/article?id=10.1371/journal.pntd.0001231
Culex tritaeniorhynchus	121.301	24.9936	Taoyuan County, Taiwan	1970-1971	Seasonal infection of Culex mosquitos and swine with Japanese encephalitis virus	https://www.ncbi.nlm.nih.gov/pmc/articles/PMC2480955/
Culex tritaeniorhynchus	116.682	23.354	Shantou, Guangdong	2004-2006	A recent survey of mosquito fauna in Guandong Province, southern China, with a review of past records	https://onlinelibrary.wiley.com/doi/full/10.1111/j.1365-2915.2008.00758.x
Culex tritaeniorhynchus	119.148	34.3641	Lianyungang, Jiangsu	2008-2009	Japanese Encephalitis Virus Infection Rate and Detection of Genotype I From Culex tritaeniorhynchus Collected From Jiangsu, China	https://www.liebertpub.com/doi/abs/10.1089/vbz.2016.2086
Culex tritaeniorhynchus	113.5	23.4309	Qudong Village, Guangzhou, Guangdong	2012	Study on target resistance for important insecticides and susceptibility to Japanese B encephalitis virus in the mosquito, Culex tritaeniorhynchus	http://kns.cnki.net/KCMS/detail/detail.aspx?dbcode=CMFD&dbname=CMFD201401&filename=1013337730.nh&uid=WEEvREcwSlJHSldRa1FhcTdWajFtOXdkMmkyTWpGOVVLZURDSG95Zll0QT0=$9A4hF_YAuvQ5obgVAqNKPCYcEjKensW4ggI8Fm4gTkoUKaID8j8gFw!!&v=MDEwNDNMdXhZUzdEaDFUM3FUcldNMUZyQ1VSTEtmWStackZ5am1VcnZQVkYyNkhiQzdHZGJQcjVFYlBJUjhlWDE=
Culex tritaeniorhynchus	113.132	23.2584	Heshun Village, Foshan, Guangdong	2012	Study on target resistance for important insecticides and susceptibility to Japanese B encephalitis virus in the mosquito, Culex tritaeniorhynchus	http://kns.cnki.net/KCMS/detail/detail.aspx?dbcode=CMFD&dbname=CMFD201401&filename=1013337730.nh&uid=WEEvREcwSlJHSldRa1FhcTdWajFtOXdkMmkyTWpGOVVLZURDSG95Zll0QT0=$9A4hF_YAuvQ5obgVAqNKPCYcEjKensW4ggI8Fm4gTkoUKaID8j8gFw!!&v=MDEwNDNMdXhZUzdEaDFUM3FUcldNMUZyQ1VSTEtmWStackZ5am1VcnZQVkYyNkhiQzdHZGJQcjVFYlBJUjhlWDE=
Culex tritaeniorhynchus	109.954	27.481	Chihui Village, Huaihua, Hunan	2012	Study on target resistance for important insecticides and susceptibility to Japanese B encephalitis virus in the mosquito, Culex tritaeniorhynchus	http://kns.cnki.net/KCMS/detail/detail.aspx?dbcode=CMFD&dbname=CMFD201401&filename=1013337730.nh&uid=WEEvREcwSlJHSldRa1FhcTdWajFtOXdkMmkyTWpGOVVLZURDSG95Zll0QT0=$9A4hF_YAuvQ5obgVAqNKPCYcEjKensW4ggI8Fm4gTkoUKaID8j8gFw!!&v=MDEwNDNMdXhZUzdEaDFUM3FUcldNMUZyQ1VSTEtmWStackZ5am1VcnZQVkYyNkhiQzdHZGJQcjVFYlBJUjhlWDE=
Culex tritaeniorhynchus	118.335	32.0156	Dalin, Nanjing, Jiangsu	2012	Study on target resistance for important insecticides and susceptibility to Japanese B encephalitis virus in the mosquito, Culex tritaeniorhynchus	http://kns.cnki.net/KCMS/detail/detail.aspx?dbcode=CMFD&dbname=CMFD201401&filename=1013337730.nh&uid=WEEvREcwSlJHSldRa1FhcTdWajFtOXdkMmkyTWpGOVVLZURDSG95Zll0QT0=$9A4hF_YAuvQ5obgVAqNKPCYcEjKensW4ggI8Fm4gTkoUKaID8j8gFw!!&v=MDEwNDNMdXhZUzdEaDFUM3FUcldNMUZyQ1VSTEtmWStackZ5am1VcnZQVkYyNkhiQzdHZGJQcjVFYlBJUjhlWDE=
Culex tritaeniorhynchus	118.454	32.1837	Liuhe, Nanjing, Jiangsu	2012	Study on target resistance for important insecticides and susceptibility to Japanese B encephalitis virus in the mosquito, Culex tritaeniorhynchus	http://kns.cnki.net/KCMS/detail/detail.aspx?dbcode=CMFD&dbname=CMFD201401&filename=1013337730.nh&uid=WEEvREcwSlJHSldRa1FhcTdWajFtOXdkMmkyTWpGOVVLZURDSG95Zll0QT0=$9A4hF_YAuvQ5obgVAqNKPCYcEjKensW4ggI8Fm4gTkoUKaID8j8gFw!!&v=MDEwNDNMdXhZUzdEaDFUM3FUcldNMUZyQ1VSTEtmWStackZ5am1VcnZQVkYyNkhiQzdHZGJQcjVFYlBJUjhlWDE=
Culex tritaeniorhynchus	120.383	36.0662	Qingdao, Shandong	2007-2009	Mosquito Species (Diptera: Culicidae) Reported from Shandong Province, China	http://www.bioone.org/doi/abs/10.18474/0749-8004-46.3.247
Culex tritaeniorhynchus	116.2	35.3801	Taian, Shandong	2007-2009	Mosquito Species (Diptera: Culicidae) Reported from Shandong Province, China	http://www.bioone.org/doi/abs/10.18474/0749-8004-46.3.247
Culex tritaeniorhynchus	114.058	22.5431	Shenzhen, Guangdong	2009-2011	Complete Genomic and Ultrastructural Analysis of a Nam Dinh Virus Isolated from Culex pipiens quinquefasciatus in China	https://www.nature.com/articles/s41598-017-00340-3
Culex tritaeniorhynchus	104.065	30.5702	Chengdu, Sichuan	1995	Insecticide resistance in vector mosquitoes in China	https://onlinelibrary.wiley.com/doi/full/10.1002/ps.1288
Culex tritaeniorhynchus	102.003	23.5941	Lijiang Town, Yuxi, Yunnan	2013-2014	Study on the Resistance of Culex tritaeniorhynchus to DDT and Deltamethrin in Yunnan Province	http://europepmc.org/abstract/MED/26245122
Culex tritaeniorhynchus	117.065	36.3927	Jinan, Shandong	2006-2012	Surveillance for Culex tritaeniorhynchus in China, 2006－2012	http://en.cnki.com.cn/Article_en/CJFDTotal-JBJC201404010.htm
Culex tritaeniorhynchus	126.535	45.8037	Harbin, Heilongjiang	2006-2012	Surveillance for Culex tritaeniorhynchus in China, 2006－2012	http://en.cnki.com.cn/Article_en/CJFDTotal-JBJC201404010.htm
Culex tritaeniorhynchus	125.31	43.8579	Changchun, Jilin	2006-2012	Surveillance for Culex tritaeniorhynchus in China, 2006－2012	http://en.cnki.com.cn/Article_en/CJFDTotal-JBJC201404010.htm
Culex tritaeniorhynchus	110.694	34.6935	Ruicheng, Shanxi	2008	Isolation and Identification for Arboviruses isolated in mosquitoes collected in Shanxi Gansu and Jiangxi Provinces	http://kns.cnki.net/KCMS/detail/detail.aspx?dbcode=CMFD&dbname=CMFD2010&filename=2009203590.nh&uid=WEEvREcwSlJHSldRa1FhcTdWajFtOXdkMmkyTWpGOVVLZURDSG95Zll0QT0=$9A4hF_YAuvQ5obgVAqNKPCYcEjKensW4ggI8Fm4gTkoUKaID8j8gFw!!&v=MTkwNzZWYnZOVjEyN0Y3RzRIZFRGcjVFYlBJUjhlWDFMdXhZUzdEaDFUM3FUcldNMUZyQ1VSTEtmWStackZ5bm0=
Culex tritaeniorhynchus	100.45	38.9258	Zhangye, Gansu	2006-2012	Surveillance for Culex tritaeniorhynchus in China, 2006－2012	http://en.cnki.com.cn/Article_en/CJFDTotal-JBJC201404010.htm
Culex tritaeniorhynchus	98.2161	39.8013	Jiayuguan, Gansu	2008	Isolation and Identification for Arboviruses isolated in mosquitoes collected in Shanxi Gansu and Jiangxi Provinces	http://kns.cnki.net/KCMS/detail/detail.aspx?dbcode=CMFD&dbname=CMFD2010&filename=2009203590.nh&uid=WEEvREcwSlJHSldRa1FhcTdWajFtOXdkMmkyTWpGOVVLZURDSG95Zll0QT0=$9A4hF_YAuvQ5obgVAqNKPCYcEjKensW4ggI8Fm4gTkoUKaID8j8gFw!!&v=MTkwNzZWYnZOVjEyN0Y3RzRIZFRGcjVFYlBJUjhlWDFMdXhZUzdEaDFUM3FUcldNMUZyQ1VSTEtmWStackZ5bm0=
Culex tritaeniorhynchus	104.138	36.5451	Baiyin, Gansu	2008	Isolation and Identification for Arboviruses isolated in mosquitoes collected in Shanxi Gansu and Jiangxi Provinces	http://kns.cnki.net/KCMS/detail/detail.aspx?dbcode=CMFD&dbname=CMFD2010&filename=2009203590.nh&uid=WEEvREcwSlJHSldRa1FhcTdWajFtOXdkMmkyTWpGOVVLZURDSG95Zll0QT0=$9A4hF_YAuvQ5obgVAqNKPCYcEjKensW4ggI8Fm4gTkoUKaID8j8gFw!!&v=MTkwNzZWYnZOVjEyN0Y3RzRIZFRGcjVFYlBJUjhlWDFMdXhZUzdEaDFUM3FUcldNMUZyQ1VSTEtmWStackZ5bm0=
Culex tritaeniorhynchus	106.665	35.5431	Pingliang, Gansu	2006-2012	Surveillance for Culex tritaeniorhynchus in China, 2006－2012	http://en.cnki.com.cn/Article_en/CJFDTotal-JBJC201404010.htm
Culex tritaeniorhynchus	114.629	27.3737	Shantou Village, Ji'an, Jiangxi	2008	Isolation and Identification for Arboviruses isolated in mosquitoes collected in Shanxi Gansu and Jiangxi Provinces	http://kns.cnki.net/KCMS/detail/detail.aspx?dbcode=CMFD&dbname=CMFD2010&filename=2009203590.nh&uid=WEEvREcwSlJHSldRa1FhcTdWajFtOXdkMmkyTWpGOVVLZURDSG95Zll0QT0=$9A4hF_YAuvQ5obgVAqNKPCYcEjKensW4ggI8Fm4gTkoUKaID8j8gFw!!&v=MTkwNzZWYnZOVjEyN0Y3RzRIZFRGcjVFYlBJUjhlWDFMdXhZUzdEaDFUM3FUcldNMUZyQ1VSTEtmWStackZ5bm0=
Culex tritaeniorhynchus	114.618	24.625	Yang Village, Ganzhou, Jiangxi	2008	Isolation and Identification for Arboviruses isolated in mosquitoes collected in Shanxi Gansu and Jiangxi Provinces	http://kns.cnki.net/KCMS/detail/detail.aspx?dbcode=CMFD&dbname=CMFD2010&filename=2009203590.nh&uid=WEEvREcwSlJHSldRa1FhcTdWajFtOXdkMmkyTWpGOVVLZURDSG95Zll0QT0=$9A4hF_YAuvQ5obgVAqNKPCYcEjKensW4ggI8Fm4gTkoUKaID8j8gFw!!&v=MTkwNzZWYnZOVjEyN0Y3RzRIZFRGcjVFYlBJUjhlWDFMdXhZUzdEaDFUM3FUcldNMUZyQ1VSTEtmWStackZ5bm0=
Culex tritaeniorhynchus	114.354	28.5323	Wenquan Village, Yichun, Jiangxi	2008	Isolation and Identification for Arboviruses isolated in mosquitoes collected in Shanxi Gansu and Jiangxi Provinces	http://kns.cnki.net/KCMS/detail/detail.aspx?dbcode=CMFD&dbname=CMFD2010&filename=2009203590.nh&uid=WEEvREcwSlJHSldRa1FhcTdWajFtOXdkMmkyTWpGOVVLZURDSG95Zll0QT0=$9A4hF_YAuvQ5obgVAqNKPCYcEjKensW4ggI8Fm4gTkoUKaID8j8gFw!!&v=MTkwNzZWYnZOVjEyN0Y3RzRIZFRGcjVFYlBJUjhlWDFMdXhZUzdEaDFUM3FUcldNMUZyQ1VSTEtmWStackZ5bm0=
Culex tritaeniorhynchus	116.938	27.2872	Xingfu Village, Fuzhou, Jiangxi	2008	Isolation and Identification for Arboviruses isolated in mosquitoes collected in Shanxi Gansu and Jiangxi Provinces	http://kns.cnki.net/KCMS/detail/detail.aspx?dbcode=CMFD&dbname=CMFD2010&filename=2009203590.nh&uid=WEEvREcwSlJHSldRa1FhcTdWajFtOXdkMmkyTWpGOVVLZURDSG95Zll0QT0=$9A4hF_YAuvQ5obgVAqNKPCYcEjKensW4ggI8Fm4gTkoUKaID8j8gFw!!&v=MTkwNzZWYnZOVjEyN0Y3RzRIZFRGcjVFYlBJUjhlWDFMdXhZUzdEaDFUM3FUcldNMUZyQ1VSTEtmWStackZ5bm0=
Culex tritaeniorhynchus	118.053	29.3691	Jiangwan Village, Shangrao, Jiangxi	2008	Isolation and Identification for Arboviruses isolated in mosquitoes collected in Shanxi Gansu and Jiangxi Provinces	http://kns.cnki.net/KCMS/detail/detail.aspx?dbcode=CMFD&dbname=CMFD2010&filename=2009203590.nh&uid=WEEvREcwSlJHSldRa1FhcTdWajFtOXdkMmkyTWpGOVVLZURDSG95Zll0QT0=$9A4hF_YAuvQ5obgVAqNKPCYcEjKensW4ggI8Fm4gTkoUKaID8j8gFw!!&v=MTkwNzZWYnZOVjEyN0Y3RzRIZFRGcjVFYlBJUjhlWDFMdXhZUzdEaDFUM3FUcldNMUZyQ1VSTEtmWStackZ5bm0=
Culex tritaeniorhynchus	99.951	26.1111	Eryuan County , Yunnan	1999	Characterized Distribution of Culex tritaeniorhynchus and Their Natural Infection with Japanese Encephalitis Virus in Yunnan Province	http://en.cnki.com.cn/Article_en/CJFDTOTAL-ZMSK903.014.htm
Culex tritaeniorhynchus	99.8276	23.4734	Shuangjiang County , Yunnan	1999	Characterized Distribution of Culex tritaeniorhynchus and Their Natural Infection with Japanese Encephalitis Virus in Yunnan Province	http://en.cnki.com.cn/Article_en/CJFDTOTAL-ZMSK903.014.htm
Culex tritaeniorhynchus	99.5841	22.3291	Menglian County , Yunnan	1999	Characterized Distribution of Culex tritaeniorhynchus and Their Natural Infection with Japanese Encephalitis Virus in Yunnan Province	http://en.cnki.com.cn/Article_en/CJFDTOTAL-ZMSK903.014.htm
Culex tritaeniorhynchus	97.9319	24.7052	Yingjiang County, Yunnan	1999	Characterized Distribution of Culex tritaeniorhynchus and Their Natural Infection with Japanese Encephalitis Virus in Yunnan Province	http://en.cnki.com.cn/Article_en/CJFDTOTAL-ZMSK903.014.htm
Culex tritaeniorhynchus	116.603	40.0798	Capital International Airport, Beijing	2013	Investigation on medical vectors at Capital International Airport	http://en.cnki.com.cn/Article_en/CJFDTOTAL-GJWJ201402010.htm
Culex tritaeniorhynchus	113.056	23.6817	Qingyuan, Guangdong	2006-2009	Dynamics of mosquito populations during rapid urbanization in Qingyuan city,Guangdong province	http://en.cnki.com.cn/Article_en/CJFDTOTAL-ZMSK201106019.htm
Culex tritaeniorhynchus	113.669	36.556	She County, Hebei	2002	Getah viruses detected from mosquitoes collected in She county of Hebei province, north China	http://en.cnki.com.cn/Article_en/CJFDTotal-ZWJZ201009003.htm
Culex tritaeniorhynchus	107.238	34.3631	Long County, Baoji, Shaanxi	2007	Investigation on mosquito population in Long county of Baoji city	http://xueshu.baidu.com/s?wd=paperuri%3A%28cd8855c2f2c09dc3d29f483bed3cdb32%29&filter=sc_long_sign&tn=SE_xueshusource_2kduw22v&sc_vurl=http%3A%2F%2Fen.cnki.com.cn%2FArticle_en%2FCJFDTOTAL-WSSC200904022.htm&ie=utf-8&sc_us=7875577382708205531
Culex tritaeniorhynchus	103.307	31.0913	Gengda Town, Sichuan	2012	Taxonomic and Phylogeneic Study on the Genus Culex (Diptera: Culicidae) from Southwestern China	http://kns.cnki.net/KCMS/detail/detail.aspx?dbcode=CMFD&dbname=CMFD201401&filename=1013304990.nh&uid=WEEvREcwSlJHSldRa1FhcTdWajFtOXdkMmkyTWpGOVVLZURDSG95Zll0QT0=$9A4hF_YAuvQ5obgVAqNKPCYcEjKensW4ggI8Fm4gTkoUKaID8j8gFw!!&v=MDU3NDNVUkxLZlkrWnJGaURtVkx6TFZGMjZIYkM0R3RqRnI1RWJQSVI4ZVgxTHV4WVM3RGgxVDNxVHJXTTFGckM=
Culex tritaeniorhynchus	108.664	31.9476	Gecheng Town, Chongqing	2012	Taxonomic and Phylogeneic Study on the Genus Culex (Diptera: Culicidae) from Southwestern China	http://kns.cnki.net/KCMS/detail/detail.aspx?dbcode=CMFD&dbname=CMFD201401&filename=1013304990.nh&uid=WEEvREcwSlJHSldRa1FhcTdWajFtOXdkMmkyTWpGOVVLZURDSG95Zll0QT0=$9A4hF_YAuvQ5obgVAqNKPCYcEjKensW4ggI8Fm4gTkoUKaID8j8gFw!!&v=MDU3NDNVUkxLZlkrWnJGaURtVkx6TFZGMjZIYkM0R3RqRnI1RWJQSVI4ZVgxTHV4WVM3RGgxVDNxVHJXTTFGckM=
Culex tritaeniorhynchus	107.886	25.4106	Libo County, Guizhou	1987	Investigation on Natural Infection of Curiosa grosvenorii from Culex tritaeniorhynchus in Paddy Field, Libo County, Guizhou Province	http://www.cnki.com.cn/Article/CJFDTOTAL-ZJSB802.028.htm
Culex tritaeniorhynchus	117.178	29.2687	Jingdezhen, Jiangxi	2006-2012	Surveillance for Culex tritaeniorhynchus in China, 2006－2012	http://en.cnki.com.cn/Article_en/CJFDTotal-JBJC201404010.htm
Culex tritaeniorhynchus	115.858	28.6828	Nanchang, Jiangxi	2006-2012	Surveillance for Culex tritaeniorhynchus in China, 2006－2012	http://en.cnki.com.cn/Article_en/CJFDTotal-JBJC201404010.htm
Culex tritaeniorhynchus	112.939	28.2282	Changsha, Hunan	2006-2012	Surveillance for Culex tritaeniorhynchus in China, 2006－2012	http://en.cnki.com.cn/Article_en/CJFDTotal-JBJC201404010.htm
Culex tritaeniorhynchus	113.015	25.7705	Chenzhou, Hunan	2006-2012	Surveillance for Culex tritaeniorhynchus in China, 2006－2012	http://en.cnki.com.cn/Article_en/CJFDTotal-JBJC201404010.htm
Culex tritaeniorhynchus	123.431	41.8056	Shenyang, Liaoning	2006-2012	Surveillance for Culex tritaeniorhynchus in China, 2006－2012	http://en.cnki.com.cn/Article_en/CJFDTotal-JBJC201404010.htm
Culex tritaeniorhynchus	112.852	35.4907	Jincheng, Shanxi	2006-2012	Surveillance for Culex tritaeniorhynchus in China, 2006－2012	http://en.cnki.com.cn/Article_en/CJFDTotal-JBJC201404010.htm
Culex tritaeniorhynchus	112.551	37.8706	Taiyuan, Shanxi	2006-2012	Surveillance for Culex tritaeniorhynchus in China, 2006－2012	http://en.cnki.com.cn/Article_en/CJFDTotal-JBJC201404010.htm
Culex tritaeniorhynchus	103.013	29.9805	Ya'an, Sichuan	2006-2012	Surveillance for Culex tritaeniorhynchus in China, 2006－2012	http://en.cnki.com.cn/Article_en/CJFDTotal-JBJC201404010.htm
Culex tritaeniorhynchus	106.111	30.8377	Nanchong, Sichuan	2006-2012	Surveillance for Culex tritaeniorhynchus in China, 2006－2012	http://en.cnki.com.cn/Article_en/CJFDTotal-JBJC201404010.htm
Culex tritaeniorhynchus	110.354	22.7083	Beiliu, Guangxi	2006-2007	Investigation of infectious status of Japanese encephalitis virus in mosquitoes in high JE prevalence areas of Guangxi Province	http://en.cnki.com.cn/Article_en/CJFDTOTAL-RDYX201106017.htm
Culex tritaeniorhynchus	106.418	23.1341	Jingxi, Guangxi	2006-2007	Investigation of infectious status of Japanese encephalitis virus in mosquitoes in high JE prevalence areas of Guangxi Province	http://en.cnki.com.cn/Article_en/CJFDTOTAL-RDYX201106017.htm
Culex tritaeniorhynchus	105.832	23.3874	Napo County, Guangxi	2006-2007	Investigation of infectious status of Japanese encephalitis virus in mosquitoes in high JE prevalence areas of Guangxi Province	http://en.cnki.com.cn/Article_en/CJFDTOTAL-RDYX201106017.htm
Culex tritaeniorhynchus	110.079	23.3943	Guiping, Guangxi	2006-2007	Investigation of infectious status of Japanese encephalitis virus in mosquitoes in high JE prevalence areas of Guangxi Province	http://en.cnki.com.cn/Article_en/CJFDTOTAL-RDYX201106017.htm
Culex tritaeniorhynchus	108.177	23.7081	Mashan County, Guangxi	2006-2007	Investigation of infectious status of Japanese encephalitis virus in mosquitoes in high JE prevalence areas of Guangxi Province	http://en.cnki.com.cn/Article_en/CJFDTOTAL-RDYX201106017.htm
Culex tritaeniorhynchus	109.418	27.0763	Wengdong Town, Guizhou	2012	Survey on biodiversity of mosquito in different gabitats in Qingshui River Tianzhu Valley Guizhou Province	http://en.cnki.com.cn/Article_en/CJFDTotal-XNGF201409055.htm
Culex tritaeniorhynchus	109.404	26.8243	Yuankou Town, Guizhou	2012	Survey on biodiversity of mosquito in different gabitats in Qingshui River Tianzhu Valley Guizhou Province	http://en.cnki.com.cn/Article_en/CJFDTotal-XNGF201409055.htm
Culex tritaeniorhynchus	105.995	28.6839	Changsha Town, Chishui, Guizhou	2011	Studies on the diversity of mosquitoes in the bamboo groves of Chishui city in Guizhou	http://en.cnki.com.cn/Article_en/CJFDTOTAL-WSSC201403021.htm
Culex tritaeniorhynchus	106.174	28.4959	Shibao Town, Chishui, Guizhou	2011	Studies on the diversity of mosquitoes in the bamboo groves of Chishui city in Guizhou	http://en.cnki.com.cn/Article_en/CJFDTOTAL-WSSC201403021.htm
Culex tritaeniorhynchus	115.419	32.4732	Huaibin County, Henan	1978	Observation of Nocturnal Activity of Culex tritaeniorhynchus in Xinyang, Henan Province	http://www.cnki.com.cn/Article/CJFDTOTAL-HNYK198203005.htm
Culex tritaeniorhynchus	115.407	31.7983	Shangcheng County, Henan	1978	Observation of Nocturnal Activity of Culex tritaeniorhynchus in Xinyang, Henan Province	http://www.cnki.com.cn/Article/CJFDTOTAL-HNYK198203005.htm
Culex tritaeniorhynchus	114.879	31.6439	Xin County, Henan	1978	Observation of Nocturnal Activity of Culex tritaeniorhynchus in Xinyang, Henan Province	http://www.cnki.com.cn/Article/CJFDTOTAL-HNYK198203005.htm
Culex tritaeniorhynchus	115.654	32.1681	Gushi, Henan	1978	Observation of Nocturnal Activity of Culex tritaeniorhynchus in Xinyang, Henan Province	http://www.cnki.com.cn/Article/CJFDTOTAL-HNYK198203005.htm
Culex tritaeniorhynchus	113.44	34.17	Yaozhai Village, Zhengzhou, Henan	1987-1991	Monitoring the Trend of the Epidemic Encephalitis B in the Forecast of the Density and Decline of Culex tritaeniorhynchus	http://kns.cnki.net/KCMS/detail/detail.aspx?dbcode=CJFQ&dbname=CJFD9093&filename=ZMSK199301031&uid=WEEvREcwSlJHSldRa1FhdXNXa0hIeXdsajJFWmRTSkRyb1lYMERVTUFxUT0=$9A4hF_YAuvQ5obgVAqNKPCYcEjKensW4IQMovwHtwkF4VYPoHbKxJw!!&v=MjUwNjhZK1pyRmlubFZyM0xQeURZWmJLeEY5TE1ybzlHWllSOGVYMUx1eFlTN0RoMVQzcVRyV00xRnJDVVJMS2Y=
Culex tritaeniorhynchus	113.402	35.0993	Wuzhi County, Henan	1991	Application of Rosona elegans in Southern Henan Province to Control Culex tritaeniorhynchus in Paddy Field	http://www.cnki.com.cn/Article/CJFDTOTAL-SCDW199202013.htm
Culex tritaeniorhynchus	108.105	23.9326	Du'an County, Guangxi	2006-2007	Investigation of infectious status of Japanese encephalitis virus in mosquitoes in high JE prevalence areas of Guangxi Province	http://en.cnki.com.cn/Article_en/CJFDTOTAL-RDYX201106017.htm
Culex tritaeniorhynchus	106.67	26.4098	Huaxi District, Guiyang, Guizhou	2007-2008	Surveillance of adult mosquito vectors of Japanese encephalitis in rural areas of Guiyang city	http://xueshu.baidu.com/s?wd=paperuri%3A%28b00f90a4ae76b0af625f74e33db5bc2f%29&filter=sc_long_sign&tn=SE_xueshusource_2kduw22v&sc_vurl=http%3A%2F%2Fen.cnki.com.cn%2FArticle_en%2FCJFDTotal-ZMSK201006011.htm&ie=utf-8&sc_us=462073142226672476
Culex tritaeniorhynchus	106.622	26.6015	Jinyang District, Guiyang, Guizhou	2007-2008	Surveillance of adult mosquito vectors of Japanese encephalitis in rural areas of Guiyang city	http://xueshu.baidu.com/s?wd=paperuri%3A%28b00f90a4ae76b0af625f74e33db5bc2f%29&filter=sc_long_sign&tn=SE_xueshusource_2kduw22v&sc_vurl=http%3A%2F%2Fen.cnki.com.cn%2FArticle_en%2FCJFDTotal-ZMSK201006011.htm&ie=utf-8&sc_us=462073142226672476
Culex tritaeniorhynchus	106.74	27.0905	Xifeng County, Guiyang, Guizhou	2007-2008	Surveillance of adult mosquito vectors of Japanese encephalitis in rural areas of Guiyang city	http://xueshu.baidu.com/s?wd=paperuri%3A%28b00f90a4ae76b0af625f74e33db5bc2f%29&filter=sc_long_sign&tn=SE_xueshusource_2kduw22v&sc_vurl=http%3A%2F%2Fen.cnki.com.cn%2FArticle_en%2FCJFDTotal-ZMSK201006011.htm&ie=utf-8&sc_us=462073142226672476
Culex tritaeniorhynchus	106.965	27.0577	Kaiyang County, Guiyang, Guizhou	2007-2008	Surveillance of adult mosquito vectors of Japanese encephalitis in rural areas of Guiyang city	http://xueshu.baidu.com/s?wd=paperuri%3A%28b00f90a4ae76b0af625f74e33db5bc2f%29&filter=sc_long_sign&tn=SE_xueshusource_2kduw22v&sc_vurl=http%3A%2F%2Fen.cnki.com.cn%2FArticle_en%2FCJFDTotal-ZMSK201006011.htm&ie=utf-8&sc_us=462073142226672476
Culex tritaeniorhynchus	106.471	26.5561	Qingzhen, Guizhou	2007-2008	Surveillance of adult mosquito vectors of Japanese encephalitis in rural areas of Guiyang city	http://xueshu.baidu.com/s?wd=paperuri%3A%28b00f90a4ae76b0af625f74e33db5bc2f%29&filter=sc_long_sign&tn=SE_xueshusource_2kduw22v&sc_vurl=http%3A%2F%2Fen.cnki.com.cn%2FArticle_en%2FCJFDTotal-ZMSK201006011.htm&ie=utf-8&sc_us=462073142226672476
Culex tritaeniorhynchus	108.082	26.3758	Leishan County, Guizhou	2012	Taxonomic and Phylogeneic Study on the Genus Culex (Diptera: Culicidae) from Southwestern China	http://kns.cnki.net/KCMS/detail/detail.aspx?dbcode=CMFD&dbname=CMFD201401&filename=1013304990.nh&uid=WEEvREcwSlJHSldRa1FhcTdWajFtOXdkMmkyTWpGOVVLZURDSG95Zll0QT0=$9A4hF_YAuvQ5obgVAqNKPCYcEjKensW4ggI8Fm4gTkoUKaID8j8gFw!!&v=MDU3NDNVUkxLZlkrWnJGaURtVkx6TFZGMjZIYkM0R3RqRnI1RWJQSVI4ZVgxTHV4WVM3RGgxVDNxVHJXTTFGckM=
Culex tritaeniorhynchus	109.1	31.7741	Dong'an Town, Chengkou County, Chongqing	2012	Taxonomic and Phylogeneic Study on the Genus Culex (Diptera: Culicidae) from Southwestern China	http://kns.cnki.net/KCMS/detail/detail.aspx?dbcode=CMFD&dbname=CMFD201401&filename=1013304990.nh&uid=WEEvREcwSlJHSldRa1FhcTdWajFtOXdkMmkyTWpGOVVLZURDSG95Zll0QT0=$9A4hF_YAuvQ5obgVAqNKPCYcEjKensW4ggI8Fm4gTkoUKaID8j8gFw!!&v=MDU3NDNVUkxLZlkrWnJGaURtVkx6TFZGMjZIYkM0R3RqRnI1RWJQSVI4ZVgxTHV4WVM3RGgxVDNxVHJXTTFGckM=
Culex tritaeniorhynchus	118.507	31.6704	Ma'anshan, Anhui	2013	Resistance of Culex tritaeniorhynchus to commonly used insecticides in Yangtze River areas in Anhui Province	http://kns.cnki.net/KCMS/detail/detail.aspx?dbcode=CJFQ&dbname=CJFDLAST2016&filename=WSSC201603011&uid=WEEvREcwSlJHSldRa1FhcTdWajFtOXdkMkdSR1I2RkVSTllpYlhPcWx2MD0=$9A4hF_YAuvQ5obgVAqNKPCYcEjKensW4ggI8Fm4gTkoUKaID8j8gFw!!&v=MzIyODNZYmJHNEg5Zk1ySTlFWllSOGVYMUx1eFlTN0RoMVQzcVRyV00xRnJDVVJMS2ZZK1pyRkNuaFZicklNajc=
Culex tritaeniorhynchus	118.433	31.3528	Wuhu, Anhui	2013	Resistance of Culex tritaeniorhynchus to commonly used insecticides in Yangtze River areas in Anhui Province	http://kns.cnki.net/KCMS/detail/detail.aspx?dbcode=CJFQ&dbname=CJFDLAST2016&filename=WSSC201603011&uid=WEEvREcwSlJHSldRa1FhcTdWajFtOXdkMkdSR1I2RkVSTllpYlhPcWx2MD0=$9A4hF_YAuvQ5obgVAqNKPCYcEjKensW4ggI8Fm4gTkoUKaID8j8gFw!!&v=MzIyODNZYmJHNEg5Zk1ySTlFWllSOGVYMUx1eFlTN0RoMVQzcVRyV00xRnJDVVJMS2ZZK1pyRkNuaFZicklNajc=
Culex tritaeniorhynchus	117.811	30.9455	Tongling, Anhui	2013	Resistance of Culex tritaeniorhynchus to commonly used insecticides in Yangtze River areas in Anhui Province	http://kns.cnki.net/KCMS/detail/detail.aspx?dbcode=CJFQ&dbname=CJFDLAST2016&filename=WSSC201603011&uid=WEEvREcwSlJHSldRa1FhcTdWajFtOXdkMkdSR1I2RkVSTllpYlhPcWx2MD0=$9A4hF_YAuvQ5obgVAqNKPCYcEjKensW4ggI8Fm4gTkoUKaID8j8gFw!!&v=MzIyODNZYmJHNEg5Zk1ySTlFWllSOGVYMUx1eFlTN0RoMVQzcVRyV00xRnJDVVJMS2ZZK1pyRkNuaFZicklNajc=
Culex tritaeniorhynchus	117.489	30.656	Chizhou, Anhui	2013	Resistance of Culex tritaeniorhynchus to commonly used insecticides in Yangtze River areas in Anhui Province	http://kns.cnki.net/KCMS/detail/detail.aspx?dbcode=CJFQ&dbname=CJFDLAST2016&filename=WSSC201603011&uid=WEEvREcwSlJHSldRa1FhcTdWajFtOXdkMkdSR1I2RkVSTllpYlhPcWx2MD0=$9A4hF_YAuvQ5obgVAqNKPCYcEjKensW4ggI8Fm4gTkoUKaID8j8gFw!!&v=MzIyODNZYmJHNEg5Zk1ySTlFWllSOGVYMUx1eFlTN0RoMVQzcVRyV00xRnJDVVJMS2ZZK1pyRkNuaFZicklNajc=
Culex tritaeniorhynchus	117.115	30.5319	Anqing, Anhui	2013	Resistance of Culex tritaeniorhynchus to commonly used insecticides in Yangtze River areas in Anhui Province	http://kns.cnki.net/KCMS/detail/detail.aspx?dbcode=CJFQ&dbname=CJFDLAST2016&filename=WSSC201603011&uid=WEEvREcwSlJHSldRa1FhcTdWajFtOXdkMkdSR1I2RkVSTllpYlhPcWx2MD0=$9A4hF_YAuvQ5obgVAqNKPCYcEjKensW4ggI8Fm4gTkoUKaID8j8gFw!!&v=MzIyODNZYmJHNEg5Zk1ySTlFWllSOGVYMUx1eFlTN0RoMVQzcVRyV00xRnJDVVJMS2ZZK1pyRkNuaFZicklNajc=
